# Supplementary material for: A Novel Summer Camp Integrating Physical, Psychological, and Educational Health in Youth: The THINK Program
Source: Nutrients. 2024 Jun 12;16(12):1838. doi: 10.3390/nu16121838 (PMC11206397; doi:10.3390/nu16121838)
Supplement: Supplementary file 1 [file nutrients-16-01838-s001.zip]

Archive with 1 entries (1 files):
- nutrients-3003400-supplementary.pdf
